# Supplementary material for: Analysis of Promoter Methylation of the Bovine FOXO1 Gene and Its Effect on Proliferation and Differentiation of Myoblasts
Source: Animals (Basel). 2023 Jan 16;13(2):319. doi: 10.3390/ani13020319 (PMC9854826; doi:10.3390/ani13020319)
Supplement: Supplementary file 1 [file animals-13-00319-s001.zip]

Archive with 2 entries (2 files):
- Figure S1. Study on DNA methylation level of FOXO1 gene promoter..pdf
- Figure S2. Original western blot figures.pdf
